# Supplementary material for: Immunomodulatory Effect of Isocaloric Diets with Different Protein Contents on Young Adult Sprague Dawley Rats
Source: Foods. 2023 Apr 10;12(8):1597. doi: 10.3390/foods12081597 (PMC10138247; doi:10.3390/foods12081597)
Supplement: Supplementary file 1 [file foods-12-01597-s001.zip]

Archive with 1 entries (1 files):
- foods-2312381-supplementary.pdf
